# Supplementary material for: Clinical Profile of Patients with Idiopathic Pulmonary Fibrosis in Real Life
Source: J Clin Med. 2023 Feb 20;12(4):1669. doi: 10.3390/jcm12041669 (PMC9959732; doi:10.3390/jcm12041669)
Supplement: Supplementary file 1 [file jcm-12-01669-s001.zip]

Archive with 1 entries (1 files):
- jcm-2153700-supplementary.pdf
